# Supplementary material for: Adherence to antiretroviral treatment among children and adolescents in Tanzania: Comparison between pill count and viral load outcomes in a rural context of Mwanza region
Source: PLoS One. 2019 Mar 21;14(3):e0214014. doi: 10.1371/journal.pone.0214014 (PMC6428300; doi:10.1371/journal.pone.0214014)
Supplement: S1 Dataset — ID: identification number TB: y = positive history of active tuberculosis, n = negative history of tuberculosis active DiagnHIV: date of HIV diagnosis District: 1 = Misungwi, 2 = others ARVregimen: 1 = lamivudine+zidovudine+nevirapine, 2 = lamivudine+zidovudine+efavirenz, 3 = abacavir+lamivudine+efavirenz, 4 = abacavir+lamivudine+lopinavir/ritonavir (paediatric), 5 = abacavir+lamivudine+lopinavir/ritonavir (adult), 6 = tenofovir+emtricitabine+atazanavir/ritonavir, 7 = abacavir+lamivudine+atazanavir/ritonavir Nregimen: number of previous regimens ARVStart: date which ARV was started ARVtablet: number of ARV tablet/day CTX: y = cotrimoxazole prophylaxis present, n = cotrimoxazole prophylaxis not present Vitamine: y = vitamine supplementation present, n = vitamine supplementation not present IPT: y = isoniazid preventive treatment present, n = isoniazid preventive treatment not present Nutrition: 1 = normal, 2 = moderate malnourished, 3 = severe malnourished Infection: number of infections that required antibiotics during the previous year VLcat and VLRcat: 0 = < 20 copies/ml or not detectable VL, 1 = 20–1000 copies/ml VL, 2 = ≥1000 copies/ml VL, 3 = not available Adherence and AdherenceR: By pill count 1 = good (>95%), 2 = fair (85–95%), 3 = poor (<85%) RelativeHIV: y = having at least one HIV caregiver, n = no HIV caregiver Relation: With the caregiver 1 = Mother, 2 = Father, 3 = Relative, 4 = Other Literacy: y = literate caregiver, n = illiterate caregiver Siblings: y = having at least one sibling, n = no sibling HIVSiblings: y = having at least one HIV sibling, n = no HIV sibling. (XLS) [file pone.0214014.s001.xls]

## Sheet: Foglio1
ID	TB	Sex	DiagnHIV	District	WHOstage	ARVregimen	Nregimens	ARVStart	ARVtablet	CTX	Vitamin	IPT	Nutrition	Infection	CD4	VLcat	Adherence	RelativeHIV	Relation	VLRcat	AdherenceR	Literacy	SiblingsHIV
1	n	F	2013-12-18	2	3	2	1	2014-01-07	3	n	n	n	1	1	530	0	1	y	1	0	1	n	n
2	n	F	2012-09-05	1	1	1	1	2012-08-21	2	n	n	n	1	2	1255	0	1	y	1	3	1	y	n
3	n	M	2007-09-13	1	3	5	3	2007-09-20	4	n	y	n	3	3	13	2	1	n	3			y	n
4	n	F	2014-10-15	1	3	1	1	2014-10-15	4	y	y	y	1	1	1565	0	1	n	4			n	n
5	n	F	2015-04-22	1	3	4	1	2015-05-18	9	n	n	n	1	1	1390	2	2	y	1	3	1	n	n
6	n	M	2008-11-18	1	3	1	1	2009-04-20	2	n	y	y	1	1	664	1	1	y	1	0	1	n	n
7	n	F	2008-07-10	1	2	1	1	2014-07-28	1.5	n	y	y	2	0	533	1	1	y	1	0	1	y	n
8	n	F	2012-03-20	2	2	5	3	2013-07-02	10	y	n	n	1	7	297	2	2	y	1	1	1	y	n
9	n	M	2013-10-02	1	2	1	1	2013-10-02	5	n	y	n	2	1	757	2	1	n	3			n	n
10	n	F	2014-07-15	1	2	3	1	2017-01-05	6	y	y	n	2	1	1578	0	1	y	1	0	1	y	n
11	n	M	2016-04-13	2	4	4	1	2016-07-14	5	y	y	n	3	3	1450	1	2	n	3			y	n
12	y	F	2016-08-10	1	3	3	1	2016-09-03	6	n	y	n	2	2	555	2	2	n	3			y	n
13	n	M	2006-03-23	1	4	5	4	2006-05-16	5	n	n	n	2	4	819	1	1	y	2	0	1	y	y
14	n	F	2006-04-04	1	2	7	2	2012-03-26	2	y	n	n	1	2	798	2	1	y	4	3	1	y	y
15	y	F	2006-08-01	1	3	5	3	2010-07-16	5	n	n	n	1	3	617	1	1	n	3			y	n
16	n	F	2006-11-29	1	4	1	2	2006-12-05	2	n	n	n	1	5	545	2	1	y	1	0	1	n	n
17	y	M	2007-02-13	1	3	5	4	2008-03-14	4	y	y	n	1	8	355	2	1	y	1	3	1	n	n
18	n	F	2007-07-20	1	3	5	2	2012-04-13	5	n	y	n	1	0	842	1	2	y	4	2	1	y	n
19	n	F	2007-07-31	2	2	7	2	2011-01-31	2	y	n	n	1	1	296	2	1	n	3			y	n
20	n	F	2007-12-18	1	3	1	2	2009-02-10	2	n	n	n	1	3	1194	0	1	y	1	2	1	y	n
21	n	F	2014-09-15	1	3	2	1	2014-09-16	2	n	y	y	1	1	1407	0	1	y	1	0	1	y	n
22	n	M	2009-02-27	1	3	3	1	2015-08-26	3	n	y	y	2	2	643	2	1	n	2			y	n
23	n	M	2009-06-02	1	3	3	3	2011-05-06	2	n	y	n	2	4	350	2	1	n	3			y	n
24	n	M	2009-07-21	1	2	1	1	2015-06-24	2	n	y	y	1	2	1020	0	1	y	1	0	2	y	y
25	y	F	2009-08-17	1	3	5	4	2011-02-22	9	n	y	n	2	2	512	2	2	n	3			y	n
26	y	M	2012-11-30	1	3	1	2	2012-12-04	4	n	y	n	2	3	787	0	1	y	1	2	2	n	n
27	n	M	2010-05-31	2	4	1	2	2011-08-05	2	n	y	y	1	2	1126	0	3	n	3			n	n
28	n	M	2010-06-07	1	3	1	1	2012-04-13	2	y	y	n	1	3	377	0	1	y	1	0	1	y	y
29	n	F	2010-08-10	1	2	3	1	2015-07-29	8.5	n	y	n	2	4	1295	0	1	n	3			y	n
30	n	M	2010-10-15	1	2	1	1	2015-03-26	2	n	n	n	1	1	1137	0	1	y	1	0	1	n	n
31	n	M	2010-12-03	2	2	1	2	2014-01-20	6	n	n	n	1	4	1386	1	1	y	2	0	1	n	n
32	n	F	2011-04-12	1	3	7	2	2011-07-12	2	y	n	n	1	6	370	2	3	n	3			n	y
33	n	F	2011-06-03	1	2	1	2	2012-07-30	2	n	n	n	1	2	1410	2	2	n	3			y	n
34	n	M	2011-06-17	1	3	1	1	2010-06-09	6	n	n	n	3	2	862	2	3	y	1	2	1	y	n
35	n	M	2011-10-19	1	2	1	2	2013-01-13	6	n	y	n	2	4	656	2	1	y	1	0	1	n	n
36	n	F	2011-10-25	1	3	1	1	2011-10-25	6	n	n	y	1	2	1051	2	1	y	1	2	2	y	y
37	n	F	2011-11-08	1	3	1	1	2012-05-31	1.5	n	n	n	1	0	1321	0	1	y	1	0	1	y	y
38	n	F	2011-11-30	1	3	1	1	2013-05-30	2	n	n	n	1	6	499	2	1	y	1	0	1	y	n
39	n	M	2012-02-27	1	3	1	1	2012-05-20	6	n	n	n	3	4	1124	1	3	n	4			n	n
40	n	M	2012-02-27	1	2	1	2	2013-11-26	1.5	n	n	n	1	2	699	2	1	y	1	1	2	y	n
41	n	M	2012-02-27	1	1	1	2	2012-07-06	5	n	y	n	3	1	898	2	2	y	2	0	1	n	y
42	n	F	2012-03-13	1	3	1	2	2012-04-25	2	n	y	y	1	1	888	0	1	y	1	0	1	n	n
43	y	F	2013-01-02	1	3	2	2	2013-02-28	3	n	n	n	1	1	651	2	3	n	4			n	n
44	n	F	2013-05-27	1	3	1	1	2012-06-12	5	n	n	n	1	2	1657	0	2	y	1	0	2	n	n
45	n	M	2013-07-29	1	2	3	1	2015-07-22	3	n	n	n	1	4	772	0	1	n	2			y	n
46	n	M	2013-10-02	1	2	1	1	2013-10-15	6	n	n	n	1	1	722	2	2	y	2	1	2	n	n
47	n	F	2013-10-24	1	3	1	2	2013-11-01	5	n	y	n	1	3	869	0	2	n	3			y	y
48	n	M	2013-12-23	1	3	3	3	2014-01-16	5.5	n	y	n	3	0	1477	1	2	n	1			n	n
49	n	F	2014-01-24	1	3	2	2	2014-01-31	2	n	n	n	1	2	525	0	1	n	3			n	n
50	n	M	2014-03-13	2	3	1	1	2014-03-19	2	n	n	n	2	3	833	0	1	n	3			n	n
51	n	F	2014-06-26	2	2	1	1	2014-07-02	6	n	n	n	2	1	648	1	2	n	3			y	n
52	n	F	2014-07-22	1	1	1	1	2014-07-24	2	y	n	n	1	1	363	2	2	y	1	3	1	n	n
53	n	M	2014-10-28	1	2	1	1	2014-11-26	5	n	y	y	1	2	1449	2	1	y	1	0	1	y	n
54	n	M	2014-10-29	2	3	1	1	2014-11-12	1.5	n	n	n	1	5	274	0	1	y	1	3	1	y	n
55	n	M	2014-11-18	1	3	6	2	2014-11-26	2	y	n	n	1	3	66	2	1	n	3			y	y
56	n	M	2015-04-16	1	2	1	1	2015-04-16	1.5	n	y	n	1	3	995	1	1	y	1	0	1	y	n
57	n	M	2015-05-08	1	4	3	2	2015-05-08	6	y	n	n	1	1	891	2	2	y	2	0	1	n	y
58	n	F	2015-06-03	1	2	1	1	2015-06-09	2	n	n	n	1	1	835	0	1	n	3			n	n
59	y	F	2015-07-01	2	4	2	1	2015-07-09	2	n	y	n	2	2	1275	0	1	y	1	1	1	y	y
60	n	F	2015-07-06	2	1	2	1	2015-07-09	2	n	n	n	3	2	1447	0	1	y	1	1	1	y	y
61	n	M	2015-09-08	1	3	4	1	2015-09-08	5.5	y	y	n	2	3	1744	1	3	y	1	0	3	n	n
62	n	F	2015-07-14	1	2	3	1	2015-09-14	6	n	n	n	1	0	1578	1	3	y	2	1	1	y	n
63	n	M	2016-01-26	2	1	3	1	2016-03-02	3	n	n	n	2	2	559	0	1	y	1	2	1	y	n
64	n	F	2016-03-18	1	3	4	1	2016-03-18	6	y	y	n	2	2	1273	1	2	y	1	1	2	n	n
65	y	M	2012-11-01	2	3	1	1	2012-12-01	6	n	y	n	2	0	1927	1	1	y	1	1	1	y	n
66	n	F	2016-06-03	1	1	3	1	2017-06-03	2	n	n	n	1	0	661	2	1	n	3			y	n
67	n	F	2016-06-09	1	2	4	1	2016-06-13	5	y	y	n	1	1	1615	1	3	y	1	2	3	n	n
68	n	F	2016-06-14	2	3	4	1	2016-06-20	4.5	y	y	n	1	1	2466	1	2	y	2	0	2	n	n
69	n	F	2016-06-19	1	3	3	1	2016-06-28	2	y	n	n	1	5	828	0	1	y	1	1	1	y	n
70	n	F	2016-11-02	1	3	3	1	2016-11-04	4	y	y	n	2	1	1167	0	1	n	3			y	n
71	n	M	2016-12-15	2	3	3	1	2016-12-21	6	y	n	n	3	3	300	0	1	n	3			y	n
72	n	M	2017-03-31	2	2	3	1	2017-04-05	6	y	n	n	1	1	786	1	1	y	1	3	1	y	n
